# Supplementary material for: The antigenic landscape of human influenza N2 neuraminidases from 2009 until 2017
Source: eLife. 2024 May 28;12:RP90782. doi: 10.7554/eLife.90782 (PMC11132685; doi:10.7554/eLife.90782)
Supplement: Figure 5—source code 1. [file elife-90782-fig5-code1.zip]

Archive with 1 entries (1 files):
- eLife-VOR-RA-2023-90782/Figure 5  Source code 1.R
