# Supplementary material for: The antigenic landscape of human influenza N2 neuraminidases from 2009 until 2017
Source: eLife. 2024 May 28;12:RP90782. doi: 10.7554/eLife.90782 (PMC11132685; doi:10.7554/eLife.90782)
Supplement: Figure 5—source code 1. [file elife-90782-fig5-code1.zip › eLife-VOR-RA-2023-90782/Figure 5 Source code 1.R]

#Opening the table with NAI titers

library(tibble)
EC50.table <- read.csv("EC50.csv")
EC50.table <-column_to_rownames(EC50.table , var = "X")
Nantigens <- ncol(EC50.table)
Nsera <- nrow(EC50.table)
antigens <- colnames(EC50.table)
sera <- rownames(EC50.table)

# renormalize for each ANTIGEN, then compute difference for serum pairs
Dren.antigens <- matrix(nrow=Nsera,ncol=Nantigens)
for (j in 1:Nantigens) {
  Dren.antigens[,j] <- log2(max(EC50.table[,j])/EC50.table[,j])
}
Dpairs.sera <- matrix(nrow=Nsera,ncol=Nsera)
for (i in 1:Nsera) {
  for (j in 1:Nsera) {
    Dpairs.sera[i,j] <- sum(abs(Dren.antigens[i,]-Dren.antigens[j,]))/Nantigens
  }
}
rownames(Dpairs.sera) <- sera
colnames(Dpairs.sera) <- sera

AD <- Dpairs.sera

#getting the sequences: here we are using only NA head domains, which correspond the recombinant protein sequence used to boost ferrets. 

dataSeq <- read.csv2("SequencesClean.csv",row.names=1,
                     colClasses=c("character"))

#Excel made a mess saving to csv
#Remove empty rows and columns
dataSeq2 <- dataSeq[,c(-(1:9),-(397:1445))]

#Select non-conserved positions ####
Cons <- apply(dataSeq2,2,function(x) sum(x!=rep(x[1],44)))
S <- dataSeq2[Cons!=0]
#This is what the publication calls S


#Create feature vector with simple M-MM ####
nr <- factorial(nrow(S))/(factorial(2)*factorial(nrow(S)-2))
X <- matrix(2,nrow=nr,ncol=ncol(S))
for (k in 1:ncol(S))
{
  Comp <- outer(1:44,1:44,FUN=Vectorize(function(i,j) 
    (S[i,k]!=S[j,k])))
  X[,k] <- t(Comp)[lower.tri(t(Comp))]
}

rnames <- c()
for (i in 1:(nrow(S)-1))
{
  for (j in (i+1):nrow(S))
  {
    rnames <- c(rnames,paste0(rownames(S[i,]),"-",
                              rownames(S[j,])))
  }
}
rownames(X) <- rnames
colnames(X) <- colnames(S)
#This is what the publication calls X


#Check the order of the rows
sum(rownames(S)!=rownames(AD))
Y <- t(AD)[lower.tri(t(AD))]
names(Y) <- rnames


#Random Forest model ####
library(randomForest)

#Cross validation is not necessary for random forests
#Is done by mtry and by selecting data with replacement
#He will automatically take the non selected data as test
#when not using a train and test set
?randomForest
rf <- randomForest(X,y=Y,ntree=1500,mtry=25,keep.forest=TRUE,
                   importance=TRUE) 

#Prediction accuracy
rf

#He has created 1500 decision trees: look at the first tree
getTree(rf,1)

#Find relevant features ####
#Look at the minimal depth distribution
library(randomForestExplainer)
#Various measures to express importance of AA
mindepth <- min_depth_distribution(rf)
head(mindepth,10)
library(reshape2)
MD <- dcast(mindepth,tree~variable)
MD[is.na(MD)] <- 19
meanMD <- colMeans(MD[2:101],na.rm=TRUE)
resMD <- as.data.frame(sort(meanMD))
write.csv2(resMD,file="resMMD.csv",
           quote=FALSE)
#Depth of the node which splits on that variable
#and is the closest to the root of the tree
#low => more important => a lot of observations 
#are divided into groups based on this variable
plot_min_depth_distribution(mindepth,k=100)
?plot_min_depth_distribution
#315 is the most important

#Importance of each feature in the model
library(caret)
OvI <- varImp(rf)
OvI$pos <- rownames(vI)
resOvI <- OvI[order(OvI$Overall,decreasing=TRUE),]
resOvI$pos <- NULL
write.csv2(resOvI,file="resPctIncMSE.csv",quote=FALSE)
varImpPlot(rf,type=1,n.var=100)

#402 is most important
#importance = mean decrease of accuracy in predictions 
#on out of bag samples when variable is excluded from model 

#More elaborate importance measures
importance <- measure_importance(rf)
head(importance)
resMD2 <- importance[order(importance$mean_min_depth),1:2]
#same as resMD
write.csv2(resMD2,file="resMMD2.csv",
           quote=FALSE,row.names=FALSE)

#no_of_nodes: number of nodes that use variable for splitting
#high -> more important
resNN <- importance[order(importance$no_of_nodes,
                          decreasing=TRUE),c(1,3)]
write.csv2(resNN,file="resNumberNodes.csv",
           quote=FALSE,row.names=FALSE)

#mse_increase: increase of mean squared error after variable is permuted
#high -> more important
resMSE <- importance[order(importance$mse_increase,
                           decreasing=TRUE),c(1,4)]
write.csv2(resMSE,file="resMSEIncrease.csv",
           quote=FALSE,row.names=FALSE)

#no_of_trees: number of trees that use variable
#high -> more important
resNT <- importance[order(importance$no_of_trees,
                          decreasing=TRUE),c(1,6)]
write.csv2(resNT,file="resNumberTrees.csv",
           quote=FALSE,row.names=FALSE)

#times_a_root: number of trees that use variable in root node
#high -> more important
resxRoot <- importance[order(importance$times_a_root,
                             decreasing=TRUE),c(1,7)]
write.csv2(resxRoot,file="resTimesaRoot.csv",
           quote=FALSE,row.names=FALSE)

#p-value: does the observed number of nodes 
#in which variable was used for splitting exceed
#the theoretical number if they were random?
#low -> more important
#times_a_root: number of trees that use variable in root node
#high -> more important
resP <- importance[order(importance$p_value),c(1,8)]
write.csv2(resP,file="resPval.csv",
           quote=FALSE,row.names=FALSE)

importance[importance$variable=='X315',]
importance[importance$variable=='X402',]
#Plot importance
plot_multi_way_importance(importance,
                          x_measure="mean_min_depth",
                          y_measure="mse_increase",
                          size_measure="no_of_nodes",
                          no_of_labels = 20)+
  theme_classic()+
  theme(axis.text = element_text(size=12))+
  theme(axis.title = element_text(size=12))

#Accuracy 
y_hat <- predict(rf)
train_scored <- cbind(X,Yc,y_hat)
head(train_scored)
library(ggplot2)
library(ggpmisc)
my.formula <- y ~ x
ggplot(as.data.frame(train_scored),aes(Yc,y_hat)) + 
  geom_point() + geom_smooth(method="lm",se=FALSE) + 
  stat_poly_eq(formula=my.formula,
               aes(label=..rr.label..),
               parse=TRUE) + 
  xlab("Observed") + 
  ylab("Predicted")+
  theme_classic()

#Root Mean Square Error for training set
library(yardstick)
RMSETrain <- yardstick::rmse(as.data.frame(train_scored),
                             truth=Yc,
                             estimate=y_hat)
RMSETrain
#RMSE is measured in the same units as response
#to interpret RMSE: divide it by the mean response
#so we can interpret in terms of percentage of the mean
RMSETrain$.estimate/mean(Yc)
#########################################################################

#predictions based on NA sequence 
#import new sequence, here I constructed one myself
library(stringr)
#Code assumes the fasta file is in your working dir
#You will have to adjust the name of the file
#Code assumes the <| and all the enters are removed
data <- read.table("newsequence.fasta",row.names=1,
                   colClasses=c("character"))
colnames(data) <- "SEQUENCE"
#Remove first 82 amino acids
seq <- substr(data[1,"SEQUENCE"],83,nchar(data[1,"SEQUENCE"]))
#Separate the individual letters in the sequence by " "
splitseq <- gsub("(.{1})","\\1 ",seq)
#Remove the last character
splitseq <- substr(splitseq,1,nchar(splitseq)-1)
#Split sequence into individual amino acids and get in the right format
colseq <- t(as.data.frame(str_split_1(splitseq," ")))
#Add to the original sequence
datanew <- cbind(data[-1],colseq)
#Select the 100 variable positions that are in the model
datanew <- datanew[Cons!=0]

#Compare the new sequence to each of the training sequences
Xnew <- matrix(2,nrow=nrow(S),ncol=ncol(S))
for (k in 1:ncol(S))
{
  for (i in 1:nrow(S))
  {
    Xnew[i,k] <- ifelse(datanew[1,k]==S[i,k],0,1)
  }
}

#Add row names so you know which sequence it was compared to
rnamesnew <- c()
for (i in 1:nrow(S))
{
  rnamesnew <- c(rnamesnew,paste0(rownames(datanew[1,]),"-",
                                  rownames(S[i,])))
}
rownames(Xnew) <- rnamesnew
colnames(Xnew) <- colnames(S)

#Predict antigenic distances of new sequence
ynew <- predict(rf,Xnew,type="response")
ynew

#Save the predicted antigenic distances
#Adjust the name of the file
write.table(ynew,file="new.sequence.txt",quote=FALSE,col.names=FALSE)


##########################################################################

#rf optimizations:

#Vary number of features
#mtry <- seq(5,80,by=5)
#RMSE <- c()
#for (i in 1:16)
# {
#   rf <- randomForest(X,y=Y,ntree=500,
#                      mtry=mtry[i],keep.forest=TRUE,
#                      importance=TRUE) 
#   y_hat <- predict(rf)
#   test_scored <- cbind(X,Y,y_hat)
#   RMSETest <- yardstick::rmse(as.data.frame(test_scored),
#                               truth=Y,
#                               estimate=y_hat)
#   RMSE[i] <- RMSETest$.estimate/mean(Y)
# }
# df <- as.data.frame(cbind(mtry,RMSE))
# ggplot(df,aes(mtry,RMSE)) + geom_point()

#Vary number of trees
# ntree <- seq(100,2000,by=100)
# RMSE <- c()
# for (i in 1:20)
# {
#   rf <- randomForest(X,y=Y,ntree=ntree[i],mtry=20,
#                      keep.forest=TRUE,importance=TRUE)
#   y_hat <- predict(rf)
#   test_scored <- cbind(X,Y,y_hat)
#   RMSETest <- yardstick::rmse(as.data.frame(test_scored),
#                               truth=Y,
#                               estimate=y_hat)
#   RMSE[i] <- RMSETest$.estimate/mean(Y)
# }
#df <- as.data.frame(cbind(ntree,RMSE))
#ggplot(df,aes(ntree,RMSE)) + geom_point()

#10-fold cross validation
#set.seed(222)
#RMSE <- c()
#for (i in 1:10)
#{
#  ind <- sample(2,nrow(X),replace=TRUE,prob=c(0.9,0.1))
#  train <- X[ind==1,]
#  trainy <- Y[ind==1]
#  test <- X[ind==2,]
#  testy <- Y[ind==2]
#  rf <- randomForest(train,y=trainy,xtest=test,ytest=testy,
#                     ntree=1500,mtry=20,keep.forest=TRUE,
#                     importance=TRUE)
#  y_hat <- predict(rf,test)
#  test_scored <- cbind(test,testy,y_hat)
#  RMSETest <- yardstick::rmse(as.data.frame(test_scored),
#                              truth=testy,
#                              estimate=y_hat)
#  RMSE[i] <- RMSETest$.estimate/mean(testy)
#}
#df <- data.frame(it=1:10,RMSE)
#ggplot(df,aes(it,RMSE)) + geom_point()
